# Supplementary material for: Generation and Genetic Correction of USH2A c.2299delG Mutation in Patient-Derived Induced Pluripotent Stem Cells
Source: Genes (Basel). 2021 May 25;12(6):805. doi: 10.3390/genes12060805 (PMC8227183; doi:10.3390/genes12060805)
Supplement: Supplementary file 1 [file genes-12-00805-s001.zip]

Archive with 1 entries (1 files):
- genes-1214881-supplementary.pdf
